# Supplementary material for: Chemical Characteristics and Source Identification of PM2.5 in Industrial Complexes, Korea
Source: Toxics. 2026 Jan 23;14(2):111. doi: 10.3390/toxics14020111 (PMC12945190; doi:10.3390/toxics14020111)
Supplement: Supplementary file 1 [file toxics-14-00111-s001.zip]

Archive with 10 entries (10 files):
- Figure S1.png
- Figure S2.png
- Figure S3.png
- Table S1.pdf
- Table S2.pdf
- Table S3.pdf
- Table S4.pdf
- Table S5.pdf
- Table S6.pdf
- Table S7.pdf
